# Supplementary material for: NRF2-Dependent Placental Effects Vary by Sex and Dose following Gestational Exposure to Ultrafine Particles
Source: Antioxidants (Basel). 2022 Feb 10;11(2):352. doi: 10.3390/antiox11020352 (PMC8868520; doi:10.3390/antiox11020352)
Supplement: Supplementary file 1 [file antioxidants-11-00352-s001.zip]

Archive with 1 entries (1 files):
- antioxidants-1488116-supplementary.pdf
